# Supplementary material for: Enrichment of Lactoferrin and Immunoglobulin G from Acid Whey by Cross-Flow Filtration
Source: Foods. 2023 May 26;12(11):2163. doi: 10.3390/foods12112163 (PMC10252284; doi:10.3390/foods12112163)
Supplement: Supplementary file 1 [file foods-12-02163-s001.zip]

Archive with 1 entries (1 files):
- foods-2392454-Supplementary Figure S1.png
